# Supplementary material for: In Vitro Microbial Adhesion on the Surfaces of Various Polytetrafluoroethylene Membranes Used in Guided Bone Regeneration
Source: Dent J (Basel). 2025 Jul 2;13(7):301. doi: 10.3390/dj13070301 (PMC12293225; doi:10.3390/dj13070301)
Supplement: Supplementary file 1 [file dentistry-13-00301-s001.zip]

Archive with 1 entries (1 files):
- dentistry-3657918-supplementary.pdf
